# Supplementary material for: Effect of anti-epileptic drugs on the survival of patients with glioblastoma multiforme: A retrospective, single-center study
Source: PLoS One. 2019 Dec 2;14(12):e0225599. doi: 10.1371/journal.pone.0225599 (PMC6886804; doi:10.1371/journal.pone.0225599)
Supplement: S1 File — (XLSX) [file pone.0225599.s001.xlsx]

## Sheet: Sheet1
					Surgery	CT	RT	AED (0: not used, 1: used)
SN	5-year survival (0: no)	survival peroid (months)	Death (0: death)	Sex (0: male)	resection	chemotherapy	radiotherapy	carbamazepine	clobazam	clonazepam	diazepam	valproate, divalproex	phenytoin, fosphenytoin	gabapentin	lacosamide	lamotrigine	levetiracetam	lorazepam	midazolam	oxcarbazepine	perampanel	phenobarbital	pregabalin	topiramate	# of AEDs
1	0	17	0	0	1	1	0	0	0	0	0	1	0	0	0	0	0	0	0	0	0	0	0	0	1
2	0	14	0	0	1	0	0	0	0	0	0	1	0	0	0	0	0	0	0	0	0	0	0	0	1
3	0	17	0	1	1	1	0	0	0	0	0	1	0	1	0	1	0	0	0	0	0	0	0	0	3
4	0	10	0	0	1	1	0	1	0	0	0	1	0	0	0	0	0	0	1	0	0	0	0	0	3
5	0	43	0	1	0	1	1	0	0	0	0	1	0	0	0	0	0	0	0	0	0	0	0	0	1
6	0	12	0	0	1	1	0	0	0	0	0	1	0	0	0	0	0	0	0	0	0	0	0	0	1
7	0	9	0	1	0	0	0	0	0	0	0	0	0	0	0	0	0	0	0	0	0	0	0	0	0
8	0	19	0	1	0	1	0	0	0	0	0	1	0	0	0	0	0	0	0	0	0	0	0	0	1
9	0	9	0	0	1	1	0	0	0	0	1	1	0	0	0	0	0	0	0	0	0	0	0	0	2
10	0	22	0	0	1	1	1	0	0	0	1	1	0	0	0	0	0	1	1	0	0	0	0	0	4
11	0	20	0	0	1	1	0	0	0	0	0	1	0	0	0	0	0	0	1	1	0	0	0	0	3
12	0	18	0	1	1	0	0	0	0	0	0	1	0	0	0	0	0	0	0	0	0	0	0	0	1
13	0	7	0	1	1	1	0	0	0	0	1	1	0	0	0	0	0	1	0	0	0	0	0	0	3
14	0	25	0	0	1	1	1	0	0	0	1	1	0	0	0	0	0	0	1	1	0	0	0	0	4
15	0	38	0	0	1	1	1	0	0	0	1	1	0	0	0	0	0	0	1	1	0	0	0	0	4
16	0	24	0	1	1	1	1	0	0	0	0	1	0	0	0	0	0	0	0	0	0	0	0	0	1
17	0	35	0	0	1	1	1	0	0	0	1	1	0	0	0	0	0	0	0	0	0	0	0	0	2
18	1	137	1	1	1	1	1	1	0	0	0	1	0	1	0	0	1	0	1	0	0	0	0	0	5
19	0	4	0	0	1	1	1	0	0	0	0	1	0	0	0	0	0	0	0	0	0	0	0	0	1
20	0	3	0	0	1	1	0	0	0	0	0	1	0	0	0	0	0	0	0	0	0	0	0	0	1
21	0	1	0	0	1	1	1	0	0	0	0	1	0	0	0	0	0	1	1	0	0	0	0	0	3
22	0	42	0	0	1	1	1	0	0	0	0	1	0	1	0	1	0	0	1	0	0	0	1	0	5
23	0	8	0	0	1	1	1	0	0	0	0	1	0	0	0	0	0	0	0	0	0	0	0	0	1
24	0	14	0	1	1	1	1	0	0	0	0	1	0	1	0	0	0	0	0	0	0	0	0	0	2
25	0	30	0	1	0	0	0	0	0	0	0	0	0	0	0	0	0	0	0	0	0	0	0	0	0
26	0	26	0	1	1	1	1	1	0	0	0	1	1	1	0	0	0	0	0	0	0	0	0	1	5
27	0	40	0	1	1	1	1	0	0	0	0	1	0	0	0	0	0	0	0	1	0	0	0	1	3
28	0	5	0	0	1	0	0	0	0	0	0	1	0	0	0	0	0	0	0	0	0	0	0	0	1
29	0	5	0	1	0	0	0	0	0	0	0	0	0	0	0	0	0	0	0	0	0	0	0	0	0
30	1	133	1	1	1	1	0	0	0	1	1	1	0	1	0	0	0	1	1	0	0	0	0	0	6
31	0	10	0	0	1	1	1	0	0	0	0	1	1	0	0	0	0	0	1	1	0	0	0	1	5
32	0	6	0	1	0	1	1	0	0	0	1	1	0	0	0	0	0	0	0	0	0	0	0	1	3
33	0	15	0	1	1	1	1	0	0	0	0	1	1	0	0	0	0	0	1	0	0	0	0	1	4
34	0	11	0	1	1	1	0	0	0	0	1	1	0	0	0	0	0	1	0	1	0	1	0	0	5
35	0	4	0	1	1	1	1	0	0	0	0	1	0	0	0	0	0	0	0	0	0	0	0	0	1
36	1	67	0	1	1	1	0	1	0	0	1	1	1	0	0	0	1	1	1	0	0	0	0	1	8
37	0	22	0	0	1	1	0	0	0	0	0	1	1	0	0	0	0	0	1	1	0	0	0	0	4
38	1	99	0	0	1	1	1	0	0	0	1	1	1	0	0	1	1	1	1	0	0	0	0	0	7
39	0	24	0	1	1	1	0	0	0	0	0	1	0	0	0	0	0	0	0	0	0	0	0	0	1
40	0	12	0	0	1	1	1	0	0	1	1	1	0	0	0	0	0	1	1	0	0	0	0	0	5
41	0	18	0	1	1	1	1	0	0	0	1	1	1	0	0	0	0	0	0	0	0	0	0	0	3
42	0	7	0	0	1	1	1	0	0	0	0	1	0	0	0	0	0	1	1	0	0	0	0	0	3
43	0	13	0	0	1	1	1	0	0	0	1	1	0	0	0	0	0	1	1	0	0	0	0	1	5
44	0	1	0	0	1	0	1	0	0	0	0	1	0	0	0	0	0	0	0	0	0	0	0	0	1
45	0	17	0	0	0	0	0	0	0	0	0	0	0	0	0	0	0	0	0	0	0	0	0	0	0
46	0	0	0	1	1	0	0	0	0	0	0	1	0	0	0	0	0	0	1	0	0	0	0	0	2
47	0	10	0	0	0	0	0	0	0	0	0	0	0	0	0	0	0	0	0	0	0	0	0	0	0
48	1	68	0	1	0	1	1	0	0	0	0	1	0	0	0	0	0	0	0	0	0	0	0	0	1
49	0	15	0	1	1	1	1	0	0	0	0	1	0	0	0	0	0	0	0	0	0	0	0	1	2
50	0	29	0	0	1	1	1	0	0	0	0	1	0	0	0	0	0	0	0	0	0	0	0	1	2
51	0	4	0	0	1	1	1	0	0	0	0	1	0	0	0	1	0	0	1	0	0	0	0	1	4
52	0	16	0	0	1	1	1	0	0	0	0	1	0	0	0	0	0	0	0	0	0	0	0	0	1
53	0	30	0	0	1	1	0	0	0	1	1	1	1	1	0	1	0	1	1	1	0	0	0	0	9
54	0	11	0	1	0	0	0	0	0	0	0	0	0	0	0	0	0	0	0	0	0	0	0	0	0
55	0	18	0	0	1	1	1	0	0	1	1	1	1	0	0	0	0	1	1	1	0	0	0	1	8
56	0	14	0	1	1	1	1	0	0	0	0	1	0	0	0	0	0	0	0	0	0	0	0	1	2
57	0	49	0	1	1	1	1	0	0	0	0	1	0	0	0	0	1	0	0	0	0	0	0	1	3
58	0	37	0	0	1	1	1	0	0	0	1	1	1	1	0	1	0	1	1	1	0	0	0	0	8
59	0	21	0	1	0	1	1	0	0	0	1	1	1	0	0	0	0	0	1	0	0	0	0	0	4
60	0	17	0	0	1	1	1	0	0	0	0	1	1	0	0	0	0	0	1	0	0	0	0	1	4
61	N/A	N/A	1	0	1	1	1	0	0	0	0	1	1	0	0	0	0	0	0	0	0	0	0	0	2
62	0	5	0	0	1	0	1	0	0	0	1	1	0	0	0	0	0	0	1	1	0	0	0	1	5
63	1	67	0	0	1	1	1	0	0	0	0	1	0	0	0	1	1	0	1	0	0	0	0	1	5
64	0	5	0	1	0	0	0	0	0	0	0	0	0	0	0	0	0	0	0	0	0	0	0	0	0
65	0	24	0	1	1	1	1	0	0	1	1	1	0	0	0	0	0	1	0	0	0	0	0	0	4
66	0	7	0	1	1	1	1	0	0	0	0	1	0	0	0	0	0	0	0	0	0	0	0	1	2
67	0	44	0	0	1	1	0	0	0	0	0	1	0	0	0	0	0	0	0	0	0	0	0	0	1
68	0	20	0	1	1	1	1	0	0	0	0	1	0	1	0	0	0	0	0	0	0	0	0	1	3
69	0	17	0	1	1	1	1	0	0	0	1	1	0	0	0	0	0	0	0	0	0	0	0	0	2
70	0	10	0	0	1	1	0	0	0	0	0	1	0	0	0	0	0	0	0	1	0	0	0	0	2
71	0	9	0	0	1	1	0	0	0	0	1	1	0	0	0	0	0	0	0	0	0	0	0	0	2
72	0	29	0	1	1	1	1	0	0	0	1	1	0	0	0	1	0	0	1	1	0	0	0	1	6
73	1	119	1	0	1	1	0	0	0	0	0	1	0	0	0	0	0	0	1	0	0	0	0	0	2
74	0	56	0	0	0	1	0	1	0	0	0	0	0	0	0	0	1	0	0	0	0	0	0	0	2
75	0	29	0	0	1	1	0	0	0	0	0	1	0	0	0	1	0	0	0	0	0	0	0	0	2
76	0	22	0	1	1	1	1	0	0	0	0	1	1	0	0	1	0	0	1	0	0	0	0	1	5
77	0	11	0	1	1	1	1	0	0	0	0	1	0	0	0	0	0	0	0	0	0	0	0	1	2
78	0	14	0	1	0	0	1	0	0	0	0	0	0	0	0	0	0	0	0	0	0	0	0	0	0
79	0	18	0	0	1	1	1	0	0	0	0	1	0	0	0	0	0	0	0	0	0	0	0	0	1
80	0	41	0	1	0	0	0	0	0	0	0	0	0	0	0	0	0	0	0	0	0	0	0	0	0
81	0	15	0	1	0	0	1	0	0	0	0	0	0	0	0	0	0	0	0	0	0	0	0	0	0
82	0	16	0	0	1	1	1	0	0	0	1	1	0	0	0	0	0	0	1	0	0	0	0	1	4
83	0	32	0	0	1	1	1	0	0	0	1	1	1	0	0	0	0	0	1	0	0	0	0	1	5
84	0	29	0	1	1	1	0	0	0	0	0	1	0	0	0	0	0	0	0	0	0	0	0	0	1
85	0	16	0	1	1	1	1	0	0	0	1	1	0	0	0	0	0	0	0	0	0	0	0	1	3
86	0	14	0	0	1	1	1	0	0	0	0	1	0	0	0	0	0	0	0	0	0	0	0	0	1
87	0	15	0	1	1	1	1	0	0	0	1	1	1	0	0	0	0	1	0	1	0	0	0	0	5
88	1	106	0	1	1	1	1	0	0	0	0	1	0	0	0	0	1	0	1	0	0	0	0	1	4
89	0	12	0	0	1	0	0	0	0	0	0	1	0	0	0	0	0	0	0	0	0	0	0	0	1
90	0	1	0	1	1	1	0	0	0	0	1	1	0	1	0	0	0	0	0	0	0	0	0	0	3
91	0	15	0	1	1	1	1	0	0	1	0	1	0	0	0	0	0	0	1	1	0	0	0	1	5
92	0	8	0	0	0	0	0	0	0	0	0	0	0	0	0	0	0	0	0	0	0	0	0	0	0
93	0	14	0	1	1	0	0	0	0	0	0	1	0	0	0	0	0	0	0	0	0	0	0	0	1
94	0	29	0	0	1	1	1	0	0	0	0	1	0	0	0	0	0	0	0	0	0	0	0	0	1
95	1	72	0	1	1	1	0	1	0	0	1	1	1	0	0	1	1	1	1	0	0	0	0	1	9
96	0	11	0	1	1	0	0	0	0	0	0	1	0	0	0	0	0	0	0	0	0	0	0	0	1
97	0	24	0	0	1	1	0	0	0	0	0	1	0	0	0	0	0	0	0	0	0	0	0	0	1
98	0	14	0	0	1	1	0	0	0	0	0	1	0	0	0	0	0	0	0	0	0	0	0	0	1
99	0	4	0	0	1	1	0	0	0	0	1	1	1	0	0	0	0	0	0	0	0	0	0	1	4
100	0	38	0	1	0	1	0	0	0	0	0	1	0	0	0	0	0	0	0	0	0	0	0	1	2
101	0	23	0	0	1	1	0	0	0	0	0	1	1	1	0	0	1	0	1	0	0	0	0	1	6
102	N/A	N/A	1	0	0	0	0	0	0	0	0	0	0	0	0	0	0	0	0	0	0	0	0	0	0
103	0	15	0	0	1	1	1	0	0	0	0	1	1	1	0	0	0	1	1	1	0	0	0	1	7
104	0	20	0	0	1	1	1	0	0	0	0	1	0	0	0	0	0	0	1	0	0	0	0	1	3
105	0	23	0	0	1	1	0	0	0	0	0	1	0	0	0	0	0	0	0	1	0	0	0	1	3
106	0	4	0	1	1	1	0	0	0	0	1	1	1	0	0	0	1	0	0	0	0	0	0	1	5
107	0	5	0	0	1	0	0	0	0	0	1	1	0	0	0	0	0	0	1	1	0	1	0	0	5
108	0	12	0	0	1	1	0	0	0	0	0	1	0	0	0	0	0	0	0	0	0	0	0	0	1
109	0	18	0	0	1	1	0	0	0	0	1	1	0	1	0	0	0	0	1	0	0	0	0	1	5
110	0	7	0	0	1	1	0	0	0	0	0	1	0	0	0	0	0	0	0	0	0	0	0	0	1
111	0	18	0	1	1	1	1	0	0	0	0	1	0	1	0	0	0	0	0	0	0	0	0	0	2
112	0	15	0	0	1	1	1	0	0	0	0	1	0	0	0	0	1	0	1	0	0	0	0	0	3
113	1	86	0	0	1	1	1	0	0	0	0	1	0	0	0	0	1	0	0	0	0	0	0	0	2
114	0	15	0	1	1	1	1	0	0	0	0	1	0	0	0	0	0	1	0	0	0	0	0	0	2
115	0	11	0	0	0	0	0	0	0	0	0	0	0	0	0	0	0	0	0	0	0	0	0	0	0
116	0	23	0	1	0	0	0	0	0	0	0	0	0	0	0	0	0	0	0	0	0	0	0	0	0
117	0	24	0	1	1	1	1	0	0	0	0	1	0	0	0	0	0	0	1	0	0	0	0	0	2
118	0	38	0	1	1	1	1	0	0	0	0	1	0	0	0	0	0	0	1	0	0	0	0	0	2
119	0	25	0	0	1	1	1	0	0	0	0	1	0	0	0	0	0	0	0	0	0	0	0	0	1
120	0	21	0	0	1	1	1	0	0	0	0	1	0	1	0	0	0	0	0	0	0	0	0	0	2
121	0	12	0	1	1	1	1	1	0	0	1	1	1	0	0	0	1	1	1	0	0	0	0	1	8
122	0	12	0	1	1	1	1	0	0	0	0	1	0	0	0	0	0	0	0	0	0	0	0	1	2
123	0	49	0	0	1	1	1	0	0	0	0	1	0	0	0	0	1	0	1	0	0	0	0	0	3
124	0	32	0	1	1	1	1	0	0	0	0	1	0	0	0	0	0	0	1	0	0	0	0	1	3
125	0	44	0	0	1	1	1	0	0	0	0	1	0	0	0	0	1	0	0	0	0	0	0	1	3
126	0	14	0	0	1	1	1	0	0	0	0	1	0	1	0	0	0	0	0	0	0	0	0	0	2
127	0	19	0	0	1	1	1	0	0	0	1	1	0	0	0	0	1	1	1	0	0	1	0	0	6
128	0	24	0	1	1	1	1	0	0	0	0	1	0	0	0	0	0	0	0	0	0	0	0	1	2
129	0	11	0	0	1	1	1	0	0	0	1	1	1	1	0	0	0	0	1	0	0	0	0	1	6
130	0	9	0	1	1	1	1	0	0	0	0	1	0	0	0	0	0	0	1	0	0	0	0	1	3
131	0	19	0	0	1	1	1	0	0	0	0	1	0	0	0	0	0	0	0	0	0	0	0	0	1
132	1	63	0	0	1	1	1	0	0	0	0	1	0	0	0	0	1	0	0	0	0	0	0	1	3
133	0	45	0	1	1	1	1	0	0	0	0	1	0	0	0	0	1	0	0	0	0	0	0	1	3
134	0	15	0	1	1	1	1	0	0	0	0	1	0	0	0	0	0	0	1	0	0	0	0	1	3
135	0	9	0	1	1	1	1	0	0	0	0	1	0	0	0	0	0	0	0	0	0	0	0	0	1
136	0	22	0	0	1	1	1	0	0	0	0	1	0	1	0	0	0	1	1	0	0	0	0	0	4
137	0	12	0	0	0	0	0	0	0	0	0	1	0	0	0	0	0	0	0	0	0	0	0	1	2
138	0	9	0	1	1	1	1	0	0	0	1	1	0	0	0	0	0	0	1	0	0	0	0	1	4
139	0	15	0	0	1	1	1	0	0	0	0	1	1	0	0	0	1	1	1	0	0	0	0	1	6
140	0	1	0	0	1	0	0	0	0	0	0	1	0	0	0	0	0	0	0	0	0	0	0	1	2
141	1	69	0	1	1	1	1	0	0	0	0	1	0	0	0	0	1	0	1	0	0	0	0	0	3
142	0	28	0	0	1	1	1	0	0	0	0	1	1	0	0	0	1	1	1	1	0	0	0	1	7
143	0	27	0	0	1	0	0	0	0	0	0	1	0	0	0	0	0	0	0	0	0	0	0	0	1
144	0	36	0	1	1	1	1	0	0	0	0	1	0	0	0	0	0	0	1	0	0	0	0	0	2
145	0	2	0	1	1	1	1	0	0	0	0	1	0	0	0	1	0	0	1	0	0	0	0	0	3
146	0	48	0	0	1	1	1	0	0	0	0	1	0	0	0	0	0	0	1	0	0	0	0	1	3
147	0	58	0	0	1	1	1	0	0	0	0	1	0	0	0	0	1	0	1	0	0	0	0	1	4
148	0	30	0	0	1	1	1	0	0	0	0	1	0	0	0	0	0	0	0	0	0	0	0	1	2
149	0	41	0	1	1	1	1	0	0	0	0	1	0	0	0	0	1	0	1	0	0	0	0	1	4
150	0	35	0	1	1	1	1	0	0	0	0	1	0	0	0	0	0	0	0	0	0	0	0	0	1
151	0	14	0	1	1	1	1	0	0	0	1	1	0	0	0	0	0	0	0	0	0	0	0	0	2
152	1	95	1	1	1	1	1	0	0	0	0	1	0	0	0	1	1	0	0	0	0	0	0	1	4
153	0	11	0	0	1	1	1	0	0	0	0	1	0	1	0	0	0	0	0	0	0	0	0	1	3
154	0	15	0	0	1	1	1	0	0	0	1	1	1	0	0	0	1	0	1	0	0	0	0	0	5
155	0	55	0	1	1	1	1	0	0	0	0	1	0	1	0	0	1	0	0	0	0	0	0	0	3
156	0	43	0	0	1	1	1	0	0	0	0	1	0	0	0	1	1	0	0	1	0	0	0	1	5
157	0	11	0	1	1	1	1	0	0	0	0	1	0	1	0	0	0	0	0	0	0	0	0	1	3
158	0	8	0	0	0	0	0	0	0	0	0	0	0	0	0	0	0	0	0	0	0	0	0	0	0
159	0	14	0	1	1	1	1	0	0	0	1	1	1	0	0	0	0	1	0	0	0	0	0	0	4
160	1	94	1	1	1	1	1	0	0	0	0	1	0	0	0	0	1	0	1	1	0	0	0	1	5
161	0	3	0	1	1	1	1	0	0	0	0	1	0	0	0	0	0	0	0	0	0	0	0	0	1
162	1	71	0	0	1	1	1	0	0	0	0	1	0	0	0	0	1	0	0	1	0	0	0	0	3
163	0	29	0	0	1	1	1	0	0	1	0	1	1	0	0	0	1	1	1	0	0	0	0	0	6
164	0	18	0	1	0	0	0	0	0	0	0	0	0	0	0	0	0	0	0	0	0	0	0	0	0
165	0	59	0	1	1	1	1	0	0	0	0	1	0	0	0	0	1	0	1	0	0	0	0	0	3
166	0	7	0	0	1	1	1	0	0	0	0	1	0	0	0	0	0	0	0	0	0	0	0	1	2
167	0	25	0	1	1	0	0	0	0	0	0	1	0	0	0	0	0	0	0	0	0	0	0	0	1
168	0	22	0	1	1	1	1	0	0	0	0	1	0	0	0	1	0	0	0	0	0	0	0	0	2
169	0	15	0	0	0	0	0	0	0	0	0	0	0	0	0	0	0	0	0	0	0	0	0	0	0
170	0	15	0	1	1	1	1	0	0	0	0	1	0	0	0	0	0	0	0	0	0	0	0	1	2
171	1	60	0	0	1	0	0	0	0	0	0	1	0	0	0	0	0	0	0	0	0	0	0	0	1
172	0	29	0	0	1	1	1	0	0	0	1	1	0	0	0	0	1	0	1	0	0	0	0	1	5
173	1	90	1	1	1	1	1	0	0	0	0	1	0	0	0	0	1	0	0	0	0	0	0	0	2
174	1	90	1	1	1	1	1	0	0	0	0	1	0	0	0	0	1	0	0	0	0	0	0	0	2
175	0	22	0	1	1	1	1	0	0	0	0	1	0	0	0	0	0	1	1	0	0	0	0	0	3
176	0	34	0	1	0	1	0	0	0	0	0	0	0	0	0	0	1	0	0	0	0	0	0	0	1
177	0	10	0	1	1	0	0	0	0	0	0	1	0	0	0	0	0	1	0	0	0	0	0	0	2
178	0	2	0	1	1	0	0	0	0	0	1	1	0	0	0	0	1	0	1	0	0	0	0	0	4
179	0	26	0	0	1	1	1	0	0	0	0	1	0	0	0	0	1	0	0	1	0	0	0	0	3
180	0	3	0	1	1	1	1	0	0	0	0	1	0	0	0	0	0	0	0	0	0	0	0	0	1
181	0	31	0	0	1	1	1	0	0	1	0	1	0	0	0	1	1	1	1	0	0	0	1	1	8
182	0	28	0	1	1	1	1	0	0	0	0	1	1	0	0	0	1	0	1	0	0	0	0	0	4
183	0	15	0	1	1	1	1	0	0	0	0	1	0	0	0	0	0	0	0	0	0	0	0	0	1
184	1	88	1	0	1	0	0	0	0	0	0	1	0	0	0	0	1	0	1	0	0	0	0	0	3
185	0	22	0	1	1	1	1	1	0	0	1	1	0	1	0	0	1	0	0	0	0	0	0	0	5
186	0	6	0	0	1	1	1	0	0	0	0	1	0	0	0	0	0	0	0	0	0	0	0	1	2
187	0	11	0	0	0	0	1	0	0	0	0	0	0	0	0	0	0	0	0	0	0	0	0	0	0
188	1	86	1	0	1	1	1	0	0	0	0	1	0	0	0	0	0	0	0	0	0	0	0	1	2
189	1	86	1	0	1	1	1	0	0	0	0	1	0	0	0	0	0	0	0	0	0	0	0	0	1
190	0	16	0	0	0	0	0	0	0	0	0	1	0	0	0	0	0	0	0	0	0	0	0	0	1
191	0	30	0	0	1	0	0	0	0	0	0	0	0	1	0	0	0	0	1	0	0	0	0	0	2
192	0	12	0	0	1	1	1	0	0	0	0	1	0	0	0	0	1	0	0	0	0	0	0	0	2
193	0	16	0	1	1	1	1	0	0	0	1	1	1	0	0	0	0	0	1	0	0	0	0	0	4
194	0	0	0	0	1	0	0	0	0	0	0	1	0	0	0	0	0	0	1	0	0	0	0	0	2
195	0	20	0	1	0	1	1	0	0	0	0	0	0	0	0	0	1	0	0	0	0	0	0	0	1
196	0	39	0	1	0	0	0	0	0	0	0	1	0	0	0	0	0	0	0	0	0	0	0	0	1
197	0	14	0	1	1	1	1	0	0	0	0	1	0	0	0	0	1	0	1	0	0	0	0	0	3
198	0	17	0	1	0	0	0	0	0	0	0	0	0	0	0	0	0	0	0	0	0	0	0	0	0
199	0	32	0	1	1	1	1	0	0	1	0	1	0	0	0	0	1	0	1	0	0	0	0	0	4
200	1	66	0	1	1	1	1	0	0	0	0	1	0	0	0	0	1	0	0	0	0	0	0	0	2
201	0	11	0	0	1	1	1	0	0	0	0	1	0	0	0	0	1	0	0	0	0	0	0	0	2
202	0	8	0	1	1	0	0	0	0	0	0	1	0	0	0	0	1	0	0	0	0	0	0	0	2
203	1	73	0	1	1	1	1	0	0	0	1	0	0	0	0	1	1	1	1	1	0	0	0	1	7
204	0	10	0	1	1	0	0	0	0	0	0	0	0	0	0	0	0	0	0	0	0	0	0	0	0
205	0	17	0	1	1	1	1	0	0	0	0	1	0	0	0	0	0	0	0	0	0	0	0	0	1
206	0	6	0	1	1	1	1	0	0	0	0	1	0	0	0	0	0	0	0	0	0	0	0	0	1
207	0	18	0	1	1	1	1	0	0	0	0	1	0	0	0	0	1	0	0	0	0	0	0	1	3
208	0	17	0	1	1	1	1	0	0	0	0	1	0	0	0	0	1	0	0	0	0	0	0	0	2
209	0	14	0	0	1	0	0	0	0	0	0	1	0	0	0	0	1	0	1	0	0	0	0	0	3
210	0	48	0	1	1	1	1	0	0	0	0	1	0	0	0	0	1	0	1	0	0	0	1	0	4
211	0	18	0	1	1	0	1	0	0	0	0	1	0	0	0	0	1	0	0	0	0	0	0	0	2
212	0	9	0	1	1	1	1	0	0	0	1	1	0	0	0	0	1	1	1	0	0	0	0	0	5
213	0	41	0	1	1	1	1	1	0	0	1	1	0	1	0	0	1	0	0	0	0	0	0	0	5
214	0	6	0	1	0	1	1	0	0	0	1	0	0	0	0	0	1	0	0	0	0	0	0	0	2
215	0	17	0	1	1	1	1	0	0	0	0	1	0	0	0	0	1	0	0	0	0	0	0	0	2
216	N/A	N/A	1	1	0	0	0	0	0	0	0	0	0	0	0	0	0	0	0	0	0	0	0	0	0
217	0	37	0	1	1	0	0	0	0	0	0	1	0	0	0	0	1	0	1	0	0	0	0	0	3
218	0	15	0	0	1	0	1	1	0	1	0	1	0	0	0	0	1	0	1	0	0	0	0	0	5
219	0	29	0	0	1	1	1	0	0	0	0	0	0	1	0	0	0	0	0	0	0	0	1	0	2
220	0	20	0	1	1	1	1	0	0	0	0	1	0	1	0	0	1	0	0	0	0	0	0	0	3
221	0	10	0	1	1	1	1	0	0	0	0	0	0	0	0	0	1	0	0	0	0	0	0	0	1
222	0	16	0	0	1	1	1	0	0	0	0	1	1	0	0	0	1	1	1	0	0	0	0	1	6
223	0	47	0	0	0	0	0	0	0	0	0	0	0	0	0	0	1	0	0	0	0	0	0	0	1
224	0	22	0	0	1	1	1	0	0	0	0	1	0	0	0	0	1	0	0	0	0	0	0	0	2
225	0	12	0	0	1	1	1	1	0	0	0	1	0	1	0	0	1	0	1	0	0	0	1	0	6
226	0	8	0	0	1	1	1	0	0	0	0	1	0	0	0	0	0	0	0	0	0	0	0	0	1
227	0	6	0	0	1	1	1	0	0	0	0	1	0	0	0	0	1	0	0	0	0	0	0	0	2
228	0	25	0	0	1	1	1	0	0	0	0	0	0	0	0	0	1	1	1	0	0	0	0	0	3
229	0	36	0	1	1	1	1	0	0	0	1	1	1	0	0	0	1	1	0	0	0	0	0	0	5
230	1	75	1	0	0	0	0	0	0	0	0	1	0	0	0	0	0	1	1	0	0	0	0	0	3
231	0	37	0	1	1	1	1	1	1	0	0	1	0	1	0	1	1	1	1	1	0	0	1	1	11
232	0	25	0	0	1	1	1	0	0	0	0	1	0	0	0	0	1	0	1	0	0	0	0	0	3
233	0	12	0	1	1	1	1	1	0	1	1	1	0	0	0	0	1	1	0	0	0	0	0	1	7
234	0	7	0	1	1	1	1	0	0	0	0	1	0	1	0	0	1	0	1	0	0	0	0	0	4
235	0	5	0	0	1	1	0	0	0	0	0	1	0	1	0	0	1	1	1	1	0	0	0	1	7
236	0	2	0	0	0	0	0	0	0	0	0	1	0	0	0	0	0	0	0	0	0	0	0	0	1
237	1	65	0	0	1	1	1	0	0	0	0	1	0	0	0	0	1	0	0	0	0	0	0	0	2
238	0	1	0	0	1	0	0	0	0	0	0	1	0	0	0	0	1	0	1	0	0	0	0	0	3
239	0	32	0	0	1	1	1	0	0	0	0	1	0	0	0	0	1	0	1	0	0	0	0	0	3
240	1	73	1	1	1	1	1	0	0	0	0	1	0	0	0	0	1	0	1	0	0	0	0	0	3
241	0	23	0	0	1	1	1	0	0	0	0	1	1	0	0	0	1	1	1	0	0	0	0	1	6
242	0	7	0	0	1	1	1	0	0	0	0	1	0	0	0	0	1	0	0	0	0	0	0	0	2
243	0	9	0	0	1	0	0	0	0	0	0	1	0	0	0	0	0	0	0	0	0	0	0	0	1
244	0	38	0	0	1	1	1	0	0	0	0	1	0	0	0	0	1	0	0	0	0	0	0	0	2
245	0	38	0	0	1	1	1	0	0	0	0	1	0	0	0	0	1	0	1	0	0	0	0	0	3
246	0	7	0	1	1	1	1	0	0	0	1	1	0	0	0	0	1	0	0	0	0	0	0	0	3
247	0	11	0	0	1	1	1	0	0	0	0	1	1	0	0	0	1	0	1	0	0	0	0	0	4
248	0	17	0	1	1	1	0	1	0	0	0	1	0	0	0	0	1	0	1	0	0	0	0	0	4
249	1	68	0	0	1	1	1	0	0	0	0	0	0	1	0	0	0	0	0	0	0	0	0	0	1
250	0	26	0	0	1	1	1	0	0	0	0	1	0	0	0	0	1	0	1	0	0	0	0	0	3
251	1	69	1	1	1	1	0	1	0	0	0	0	0	0	0	0	1	0	0	0	0	0	0	0	2
252	0	12	0	0	1	1	1	0	0	0	0	1	1	1	0	1	1	0	0	1	0	0	1	1	8
253	0	15	0	1	1	1	1	0	0	0	0	1	0	0	0	0	1	0	0	0	0	0	0	0	2
254	0	33	0	1	1	1	0	0	0	0	0	1	0	0	0	0	1	0	1	0	0	0	0	0	3
255	0	2	0	1	1	1	1	0	0	0	1	1	0	0	0	0	1	0	0	1	0	0	0	1	5
256	0	25	0	1	1	1	1	0	0	0	0	1	0	1	0	0	1	0	1	0	0	0	0	0	4
257	0	17	0	1	0	1	0	0	0	0	0	1	0	0	0	0	0	0	0	0	0	0	0	0	1
258	0	7	0	0	1	1	0	0	0	0	0	1	0	0	0	0	1	1	1	0	0	0	0	1	5
259	0	46	0	1	1	1	1	0	0	0	0	1	0	1	0	0	1	0	1	0	0	0	0	0	4
260	0	6	0	1	1	0	0	0	0	0	0	1	0	1	0	0	1	0	0	0	0	0	0	0	3
261	0	35	0	1	1	1	1	0	0	0	0	0	0	0	0	0	1	0	1	0	0	0	0	0	2
262	0	18	0	0	1	1	1	1	0	0	0	0	0	0	0	0	1	1	0	0	0	0	0	0	3
263	0	13	0	1	1	1	1	0	0	0	0	1	0	0	0	0	0	0	0	0	0	0	0	0	1
264	0	13	0	0	1	1	1	0	0	0	0	1	0	0	0	0	1	0	0	0	0	0	0	0	2
265	0	4	0	1	1	0	0	1	0	0	0	1	0	0	0	0	0	0	0	0	0	0	0	0	2
266	0	9	0	1	1	1	1	0	0	0	0	1	0	1	0	0	1	0	0	0	0	0	0	0	3
267	0	10	0	1	1	1	1	0	0	0	0	1	0	1	0	0	0	0	0	0	0	0	0	0	2
268	0	15	0	0	1	1	1	0	0	0	0	1	0	1	0	0	1	0	1	0	0	0	0	0	4
269	0	8	0	1	1	1	1	0	0	0	0	1	0	0	0	0	0	0	0	0	0	0	0	0	1
270	0	10	0	1	1	1	1	0	0	0	0	1	0	0	0	0	1	0	1	0	0	0	0	0	3
271	0	12	0	1	1	1	1	0	0	0	0	1	0	0	0	0	0	0	1	0	0	0	0	0	2
272	0	16	0	0	1	1	1	0	0	0	0	1	0	0	0	0	1	0	1	0	0	0	0	0	3
273	1	63	1	1	1	1	1	0	0	0	0	1	0	1	0	0	1	0	0	0	0	0	0	0	3
274	0	9	0	0	1	1	1	0	0	0	1	1	1	0	0	0	1	0	0	0	0	0	0	0	4
275	0	18	0	1	1	1	1	0	0	0	0	1	1	0	0	0	1	0	1	0	0	0	0	0	4
276	0	25	0	0	1	1	1	0	0	0	0	1	1	0	0	1	1	0	1	0	0	0	0	0	5
277	0	8	0	1	1	0	0	0	0	0	0	0	0	0	0	0	1	0	1	0	0	0	0	0	2
278	0	8	0	0	0	0	0	0	0	0	0	0	0	0	0	0	1	0	0	0	0	0	0	0	1
279	0	14	0	0	1	1	1	0	0	0	0	1	0	0	0	0	1	0	0	0	0	0	0	0	2
280	0	9	0	1	1	0	0	0	0	0	0	1	0	0	0	0	0	1	0	0	0	0	0	0	2
281	0	11	0	0	1	1	0	0	0	0	0	1	0	0	0	0	0	0	1	0	0	0	0	0	2
282	0	27	0	0	0	0	1	0	0	0	0	1	0	0	0	0	0	0	0	0	0	0	0	0	1
283	N/A	N/A	1	0	1	1	1	0	0	0	0	1	0	1	0	0	1	0	1	0	0	0	0	0	4
284	0	58	0	0	1	1	1	0	0	0	0	1	0	0	0	0	1	0	0	0	0	0	0	0	2
285	0	21	0	1	1	1	1	0	0	0	0	1	0	0	0	0	1	0	1	0	0	0	0	0	3
286	0	15	0	0	1	1	0	0	0	0	1	1	1	1	0	0	1	0	1	0	0	0	1	1	8
287	1	61	1	1	1	1	1	0	0	0	1	1	0	0	0	0	1	0	1	0	0	0	0	0	4
288	0	17	0	1	1	1	1	0	0	0	0	0	0	0	0	0	1	0	1	0	0	0	1	0	3
289	0	13	0	1	1	0	1	0	0	0	0	1	0	0	0	0	1	1	1	0	0	0	0	0	4
290	1	59	1	1	1	1	1	0	0	0	0	0	1	1	0	1	1	0	1	0	0	0	0	1	6
291	0	26	0	0	1	1	1	0	0	0	0	1	0	0	0	0	1	0	1	0	0	0	0	0	3
292	0	21	0	0	1	1	1	0	0	0	0	1	0	0	0	0	1	0	1	0	0	0	0	0	3
293	0	2	0	1	1	1	1	0	0	0	0	0	0	0	0	0	1	0	1	0	0	0	0	0	2
294	1	58	1	0	1	1	1	0	0	0	0	1	0	0	0	0	1	0	1	0	0	0	0	0	3
295	1	58	1	0	1	1	1	0	0	0	0	0	0	0	0	0	1	0	1	0	0	0	0	0	2
296	0	11	0	0	1	1	1	0	0	0	1	0	0	0	0	0	1	0	1	0	0	0	0	0	3
297	0	12	0	0	1	1	1	0	0	0	1	0	0	1	0	0	1	0	0	0	0	0	0	0	3
298	0	51	0	1	1	1	1	0	0	1	0	0	1	1	0	0	1	1	0	1	0	0	1	0	7
299	1	57	1	0	1	1	1	0	0	0	0	0	0	0	0	0	1	0	1	0	0	0	1	0	3
300	0	2	0	1	0	0	0	0	0	0	0	0	0	0	0	0	1	0	0	0	0	0	0	0	1
301	1	57	1	0	1	1	1	0	0	0	0	0	0	0	0	0	1	0	1	0	0	0	0	0	2
302	1	57	1	0	1	1	1	0	0	1	0	0	0	0	0	0	1	0	1	0	0	0	0	0	3
303	0	17	0	0	1	1	1	0	0	0	1	1	0	0	0	0	1	0	1	0	0	0	0	0	4
304	0	5	0	1	1	1	1	0	0	0	0	0	0	0	0	0	1	0	0	0	0	0	0	0	1
305	1	56	1	0	1	1	1	0	0	0	0	0	0	0	0	0	1	0	1	0	0	0	0	0	2
306	0	36	0	0	1	1	1	0	0	0	0	0	0	0	0	0	1	0	0	0	0	0	0	0	1
307	0	10	0	0	1	1	1	0	0	0	0	1	0	0	0	0	1	0	0	0	0	0	0	0	2
308	0	5	0	0	1	1	1	0	0	0	0	1	0	1	0	0	1	0	1	0	0	0	0	0	4
309	0	31	0	0	1	1	1	0	0	0	0	0	0	1	0	0	1	1	1	0	0	0	0	0	4
310	0	38	0	0	1	0	1	0	0	0	0	1	0	0	0	0	1	1	1	0	0	0	0	0	4
311	0	6	0	0	1	0	0	0	0	0	0	0	0	0	0	0	1	0	1	0	0	0	0	0	2
312	0	33	0	0	1	1	1	0	0	0	0	0	0	1	0	0	1	0	1	0	0	0	0	0	3
313	0	18	0	0	1	1	1	0	0	0	1	1	0	1	0	0	1	1	0	0	0	1	0	1	7
314	0	30	0	1	1	1	1	0	0	0	0	0	0	0	0	0	1	0	1	0	0	0	0	0	2
315	0	21	0	1	1	1	1	0	0	0	0	0	0	1	0	0	1	0	1	0	0	0	0	0	3
316	0	12	0	1	1	1	1	0	0	0	0	0	0	0	0	0	1	0	1	0	0	0	0	0	2
317	0	11	0	0	0	0	0	0	0	0	0	0	0	0	0	0	1	0	1	0	0	0	0	0	2
318	0	34	0	0	1	1	1	0	0	0	0	0	0	0	0	0	1	0	1	0	0	0	0	0	2
319	0	35	0	1	1	1	1	0	0	0	0	1	1	0	0	1	1	0	1	1	0	0	0	0	6
320	0	26	0	1	1	1	1	0	0	1	0	0	0	0	0	0	1	1	1	0	0	0	0	0	4
321	0	15	0	1	1	1	1	0	0	0	0	0	0	0	0	0	1	1	0	1	0	0	0	0	3
322	0	6	0	0	1	0	0	0	0	0	1	1	1	0	0	0	0	0	1	0	0	0	0	0	4
323	0	4	0	0	1	0	1	0	0	0	1	0	0	0	0	0	1	1	1	0	0	0	0	0	4
324	0	28	0	0	1	1	1	0	1	0	0	0	1	1	0	0	1	0	1	0	0	0	0	0	5
325	0	7	0	1	1	1	1	0	0	0	0	1	0	0	0	0	1	1	1	1	0	0	0	1	6
326	0	14	0	1	1	1	1	0	0	0	0	0	0	0	0	0	1	0	1	0	0	0	0	0	2
327	0	28	0	1	1	1	1	0	0	0	0	1	1	1	0	1	1	0	1	1	0	0	1	0	8
328	1	52	1	1	1	1	1	0	0	0	0	0	0	0	0	0	1	0	1	0	0	0	0	0	2
329	0	16	0	1	1	1	1	0	0	0	0	0	0	0	0	0	1	0	0	0	0	0	0	0	1
330	0	10	0	1	1	1	1	0	0	0	0	1	0	0	0	0	1	0	1	0	0	0	0	0	3
331	0	8	0	0	1	1	1	0	0	0	0	1	0	1	0	0	1	0	0	0	0	0	0	0	3
332	N/A	N/A	1	0	1	1	1	0	0	0	1	0	0	0	0	0	1	0	1	0	0	0	0	0	3
333	0	8	0	1	1	1	1	0	0	0	0	0	0	0	0	0	1	0	0	0	0	0	0	0	1
334	0	40	0	0	1	1	1	1	0	0	0	0	0	0	0	0	1	0	1	0	0	0	0	0	3
335	0	12	0	0	1	1	1	0	0	0	0	0	0	0	0	0	1	1	1	0	0	0	0	1	4
336	1	51	1	1	1	1	1	0	0	1	0	1	1	1	0	1	1	1	1	0	0	0	1	1	10
337	0	14	0	1	1	1	1	0	0	0	0	0	0	0	0	0	1	1	1	0	0	0	0	0	3
338	0	34	0	1	0	1	0	0	0	0	0	0	0	1	0	0	1	1	0	0	0	0	0	0	3
339	0	22	0	0	1	1	1	0	0	0	0	0	0	0	0	0	1	0	0	0	0	0	0	0	1
340	1	50	1	0	1	1	1	0	0	0	0	1	0	0	0	0	1	0	0	0	0	0	0	0	2
341	0	11	0	1	1	1	1	0	0	0	0	0	1	1	0	0	1	0	0	0	0	0	1	0	4
342	0	9	0	1	1	1	1	0	0	0	1	1	1	1	0	0	1	0	1	0	0	0	0	0	6
343	0	12	0	0	1	1	1	0	0	0	0	1	0	0	0	0	1	0	1	0	0	0	0	1	4
344	1	48	1	1	1	1	1	0	0	0	0	0	0	0	0	0	1	0	0	0	0	0	0	0	1
345	0	10	0	1	1	1	1	0	0	0	0	0	0	0	0	0	1	0	0	0	0	0	0	0	1
346	0	7	0	0	1	1	1	0	0	0	0	0	0	0	0	0	1	0	1	0	0	0	0	0	2
347	1	48	1	0	1	1	1	0	0	0	0	0	0	0	0	0	1	0	1	0	0	0	0	0	2
348	0	9	0	1	1	1	1	0	0	0	0	1	0	0	0	0	1	0	1	0	0	0	0	0	3
349	0	21	0	0	1	1	1	0	0	0	0	0	0	0	0	0	1	1	1	1	0	0	0	1	5
350	0	23	0	0	1	1	1	0	0	0	0	0	0	0	0	0	1	0	0	0	0	0	0	0	1
351	0	1	0	1	1	0	0	0	0	0	0	0	0	0	0	0	1	0	1	1	0	0	1	0	4
352	0	19	0	1	1	1	1	1	0	0	0	0	0	0	0	0	1	0	0	0	0	0	0	0	2
353	0	28	0	0	1	1	1	0	0	0	1	0	1	0	0	1	1	0	1	0	0	0	0	0	5
354	0	12	0	0	1	1	1	1	0	0	0	0	0	1	0	0	0	0	0	0	0	0	0	0	2
355	0	13	0	1	0	1	0	0	0	0	0	0	0	1	0	0	1	0	1	0	0	0	0	0	3
356	0	39	0	1	1	1	1	0	0	0	1	1	1	0	0	0	1	1	1	1	0	0	0	1	8
357	0	17	0	1	1	1	0	0	0	0	0	0	0	0	0	0	1	1	1	0	0	0	0	0	3
358	0	17	0	1	1	1	1	0	0	0	0	0	0	1	0	0	1	0	1	0	0	0	0	0	3
359	0	9	0	0	1	0	0	0	0	0	0	0	0	0	0	0	1	0	1	0	0	0	0	0	2
360	0	15	0	1	1	1	1	0	0	0	0	0	0	0	0	0	1	0	1	0	0	0	0	0	2
361	0	7	0	0	1	0	0	0	0	0	0	0	0	0	0	0	1	0	1	0	0	0	0	0	2
362	1	45	1	1	1	1	1	0	0	0	0	0	0	0	0	0	1	0	1	0	0	0	0	0	2
363	0	21	0	0	1	1	1	0	0	0	0	0	0	1	0	0	0	0	0	0	0	0	0	0	1
364	N/A	N/A	1	1	1	1	1	0	0	0	0	0	0	1	0	0	1	0	0	1	0	0	0	0	3
365	0	23	0	0	1	1	1	0	0	0	0	0	0	0	0	0	1	0	0	1	0	0	0	0	2
366	0	14	0	1	1	0	0	0	0	0	0	0	0	0	0	0	1	1	1	0	0	0	0	0	3
367	1	45	1	1	1	1	1	0	0	0	0	0	0	0	0	0	1	0	1	0	0	0	1	0	3
368	0	22	0	1	1	1	1	0	0	0	0	0	0	1	0	0	1	0	0	0	0	0	0	0	2
369	0	13	0	0	1	1	1	0	0	0	0	0	0	0	0	0	1	0	0	0	0	0	0	0	1
370	0	11	0	0	1	1	1	0	0	0	0	1	0	0	0	0	0	1	1	0	0	1	0	0	4
371	0	13	0	1	1	1	1	0	0	0	0	0	0	0	0	0	1	0	1	0	0	0	0	0	2
372	1	44	1	1	1	1	1	0	0	0	0	0	0	0	0	0	1	0	1	0	0	0	0	0	2
373	0	12	0	1	1	1	1	0	0	0	0	0	0	0	0	0	1	0	1	0	0	0	0	0	2
374	0	8	0	1	1	1	1	0	0	0	0	1	0	0	0	1	1	0	1	0	0	0	0	1	5
375	0	11	0	0	1	1	1	0	0	0	0	0	0	0	0	0	1	0	1	0	0	0	0	0	2
376	0	13	0	0	1	1	1	0	0	0	0	0	0	0	0	0	1	0	0	0	0	0	0	0	1
377	0	13	0	0	1	1	1	0	0	0	0	0	0	0	0	0	1	0	1	0	0	0	0	0	2
378	1	43	1	0	1	1	1	0	0	0	0	0	0	0	0	0	1	0	1	0	0	0	0	0	2
379	0	34	0	0	1	1	1	0	0	0	0	0	0	0	0	0	1	0	1	0	0	0	0	0	2
380	0	12	0	1	1	0	0	0	0	0	0	0	0	0	0	0	1	0	0	0	0	0	0	0	1
381	N/A	N/A	1	1	1	1	1	0	0	0	1	0	0	1	0	0	1	0	0	0	0	0	0	0	3
382	0	41	0	1	1	1	1	0	0	0	0	1	0	0	0	0	1	0	0	0	0	0	0	0	2
383	0	34	0	1	1	1	1	0	0	0	0	1	0	0	0	0	1	0	0	0	0	0	0	0	2
384	0	23	0	0	1	0	0	0	0	1	1	0	1	0	0	1	1	0	1	0	0	0	0	1	7
385	0	0	0	0	1	0	0	0	0	0	0	0	0	0	0	0	1	0	1	0	0	0	0	0	2
386	0	15	0	1	1	1	1	0	0	0	0	1	0	0	0	0	1	0	0	0	0	0	0	0	2
387	0	19	0	0	1	1	1	0	0	1	1	0	1	0	0	1	1	1	1	1	0	0	0	0	8
388	0	12	0	1	1	1	1	0	0	0	1	1	1	1	0	1	1	0	1	0	0	0	1	0	8
389	1	41	1	0	1	0	0	0	0	0	0	0	0	0	0	0	1	0	1	0	0	0	0	0	2
390	0	2	0	0	1	1	1	0	0	0	1	0	1	0	0	0	1	0	0	1	0	0	0	1	5
391	0	19	0	0	1	1	1	0	0	0	0	0	0	0	0	0	1	0	1	0	0	0	0	0	2
392	0	1	0	0	1	1	0	1	0	0	0	1	0	0	0	0	1	0	1	1	0	0	0	0	5
393	0	14	0	1	1	1	1	0	0	0	0	0	0	0	0	0	1	0	1	0	0	0	0	0	2
394	0	12	0	0	1	0	0	0	0	0	0	0	0	0	0	0	1	0	1	0	0	0	0	0	2
395	0	22	0	0	1	1	1	0	0	0	0	1	0	0	0	0	0	0	1	0	0	0	0	0	2
396	0	5	0	0	1	1	0	0	0	0	0	0	0	1	0	0	1	0	1	0	0	0	0	0	3
397	0	7	0	0	1	1	1	0	0	0	1	0	0	0	0	0	1	0	1	0	0	0	0	0	3
398	0	1	0	0	0	0	0	0	0	0	0	0	0	0	0	0	1	0	1	0	0	0	0	0	2
399	0	5	0	0	1	1	1	0	0	0	0	0	0	1	0	0	1	0	0	0	0	0	0	0	2
400	0	0	0	1	1	0	0	0	0	0	0	0	0	0	0	0	1	0	1	0	0	0	0	0	2
401	1	39	1	0	1	1	1	0	0	0	0	0	0	0	0	0	1	0	0	0	0	0	0	0	1
402	0	4	0	0	1	1	1	0	0	1	0	0	0	0	0	0	1	0	1	0	0	0	0	0	3
403	0	1	0	0	1	0	0	0	0	0	0	0	0	0	0	0	1	0	1	0	0	0	0	0	2
404	0	6	0	1	1	1	1	0	0	1	0	0	0	1	0	0	1	0	1	1	0	0	0	0	5
405	0	22	0	0	0	1	1	0	0	0	0	1	0	0	0	0	0	1	0	0	0	0	0	0	2
406	1	38	1	0	1	1	1	0	0	0	0	0	0	0	0	0	1	0	1	0	0	0	0	0	2
407	1	38	1	0	1	1	1	0	0	0	0	0	0	0	0	0	1	0	1	0	0	0	0	0	2
408	1	38	1	0	1	1	1	0	0	0	0	0	0	0	0	0	1	0	1	0	0	0	0	0	2
409	0	7	0	0	0	0	0	0	0	0	0	0	0	0	0	0	0	0	0	0	0	0	1	0	1
410	N/A	N/A	1	0	1	1	1	0	0	0	0	0	0	1	0	0	1	0	0	0	0	0	1	0	3
411	0	25	0	0	1	1	1	0	0	0	1	0	0	1	0	0	1	0	1	0	0	0	0	0	4
412	0	15	0	1	1	1	1	0	0	0	0	0	0	0	0	0	1	0	1	0	0	0	0	0	2
413	0	8	0	0	1	1	1	0	0	0	0	0	0	0	0	0	1	0	1	0	0	0	0	0	2
414	0	15	0	0	1	1	1	1	0	0	0	0	0	1	0	0	1	0	1	0	0	0	0	0	4
415	1	37	1	0	1	1	1	0	0	0	0	0	0	1	0	0	1	0	0	1	0	0	1	0	4
416	0	30	0	1	1	1	1	0	0	0	0	0	0	0	0	0	1	0	1	0	0	0	0	0	2
417	0	14	0	0	1	1	1	0	0	0	0	0	0	0	0	0	1	0	1	0	0	0	1	0	3
418	0	10	0	0	1	1	1	1	0	0	0	1	0	0	0	0	1	0	1	1	0	0	0	0	5
419	1	36	1	0	1	1	1	0	0	0	0	0	1	0	0	1	1	1	1	0	0	0	0	0	5
420	0	2	0	0	1	1	1	0	0	0	1	1	0	0	0	0	1	1	1	0	0	0	0	0	5
421	0	20	0	1	1	1	1	0	0	0	0	0	0	0	0	0	1	0	0	0	0	0	0	0	1
422	0	9	0	0	0	0	1	0	0	0	0	1	0	0	0	0	0	0	1	0	0	1	0	0	3
423	0	8	0	0	1	1	0	0	0	0	0	0	0	0	0	0	1	0	1	0	0	0	0	0	2
424	0	29	0	0	1	1	1	0	0	0	1	0	0	1	0	0	1	0	1	0	0	0	1	0	5
425	0	15	0	1	1	1	1	0	0	1	0	0	0	0	0	1	1	0	1	0	0	0	0	0	4
426	0	11	0	0	1	1	1	0	0	0	0	0	0	0	0	0	1	0	1	0	0	0	0	0	2
427	0	26	0	0	1	1	1	0	0	0	0	0	0	0	0	0	1	0	0	0	0	0	0	0	1
428	0	20	0	0	1	1	1	0	0	0	0	0	0	0	0	0	1	0	1	1	0	0	0	0	3
429	0	3	0	0	1	0	0	0	0	0	0	0	0	0	0	0	1	0	1	0	0	0	0	0	2
430	0	7	0	0	1	1	1	0	0	0	0	0	0	0	0	0	1	0	1	0	0	0	0	0	2
431	0	15	0	1	1	1	1	0	0	1	0	0	0	1	0	0	1	0	0	0	0	0	0	0	3
432	0	7	0	1	1	0	1	0	0	0	0	0	0	0	0	0	1	0	0	0	0	0	0	0	1
433	0	6	0	0	1	1	1	0	0	0	0	1	0	0	0	0	1	0	1	0	0	0	0	0	3
434	N/A	N/A	1	0	1	1	1	0	0	0	0	0	0	0	0	0	1	0	1	0	0	0	0	0	2
435	0	3	0	0	1	1	1	0	0	0	1	0	1	0	0	1	1	1	1	0	0	0	0	1	7
436	0	15	0	0	1	0	1	0	0	0	0	0	0	0	0	0	1	0	1	0	0	0	0	0	2
437	0	20	0	1	1	1	1	0	0	1	0	0	0	0	0	1	1	0	0	0	0	0	0	0	3
438	0	8	0	1	1	1	1	0	0	0	0	0	0	0	0	0	1	0	1	0	0	0	0	0	2
439	0	11	0	0	1	1	1	0	0	0	0	1	0	0	0	0	1	0	1	0	0	0	0	0	3
440	1	34	1	0	1	0	0	0	0	0	0	0	0	0	0	0	1	0	1	0	0	0	0	0	2
441	0	9	0	1	1	0	1	0	0	0	1	1	0	0	0	0	0	1	1	1	0	1	0	0	6
442	0	4	0	1	0	0	0	0	0	0	0	0	0	0	0	0	1	0	0	0	0	0	0	0	1
443	1	33	1	0	1	1	1	0	0	1	0	0	0	0	0	0	1	0	1	0	0	0	0	0	3
444	0	11	0	1	1	1	1	0	0	0	0	0	0	0	0	0	1	0	1	0	0	0	0	0	2
445	0	7	0	0	1	1	1	0	0	0	0	0	0	0	0	0	1	0	1	0	0	0	0	0	2
446	0	10	0	0	1	1	1	0	0	0	0	0	0	0	0	0	1	0	1	0	0	0	0	0	2
447	0	24	0	0	1	1	1	0	0	0	0	0	0	0	0	0	1	0	1	0	0	0	0	0	2
448	0	25	0	1	1	1	1	0	0	0	0	0	0	0	0	0	1	0	1	0	0	0	0	0	2
449	0	12	0	1	0	0	0	0	0	0	0	0	0	0	0	0	1	0	0	0	0	0	0	0	1
450	0	3	0	1	1	0	0	0	0	0	0	0	0	0	0	0	0	0	0	0	0	0	0	0	0
451	0	12	0	0	1	0	1	0	0	0	0	0	0	0	0	0	1	0	1	0	0	0	0	0	2
452	0	9	0	0	1	1	1	0	0	0	0	0	0	0	0	0	1	0	1	0	0	0	0	0	2
453	1	32	1	0	1	1	1	0	0	0	0	1	0	1	0	0	1	0	1	0	0	0	1	0	5
454	0	8	0	0	1	0	1	0	0	0	0	0	0	0	0	0	1	0	0	0	0	0	0	0	1
455	1	32	1	0	1	1	1	0	0	0	0	0	0	0	0	0	1	0	1	0	0	0	0	0	2
456	0	10	0	0	1	1	1	0	0	0	0	0	0	0	0	0	1	0	1	0	0	0	0	0	2
457	1	32	1	0	1	1	1	0	0	0	0	0	0	1	0	0	1	0	1	0	0	0	0	0	3
458	1	31	1	1	1	1	1	0	0	0	0	0	0	0	0	0	1	0	1	0	0	0	0	0	2
459	1	31	1	0	0	0	0	0	0	0	0	0	0	0	0	0	1	0	0	0	0	0	0	0	1
460	0	2	0	0	1	1	1	0	0	0	0	1	0	1	0	0	1	1	1	0	0	0	0	0	5
461	0	10	0	0	1	1	1	0	0	0	0	0	0	0	0	0	1	0	1	0	0	0	0	0	2
462	0	17	0	1	0	0	0	0	0	0	0	0	0	0	0	1	1	0	1	0	0	0	1	1	5
463	0	14	0	1	1	1	0	0	0	0	0	1	0	1	0	0	0	0	1	0	0	0	1	0	4
464	0	6	0	1	1	1	1	0	0	0	0	0	0	0	0	0	1	0	1	0	0	0	0	0	2
465	0	15	0	0	1	1	1	0	0	0	0	0	0	0	0	0	1	0	1	0	0	0	0	0	2
466	0	17	0	1	0	0	0	0	0	0	1	0	0	0	0	1	1	1	0	0	0	0	0	0	4
467	1	30	1	1	1	1	1	0	0	0	0	0	0	0	0	0	1	0	1	0	0	0	1	0	3
468	0	19	0	1	1	1	1	0	0	0	0	0	0	0	0	0	1	0	1	0	0	0	0	0	2
469	0	9	0	1	1	1	1	0	0	0	0	0	0	0	0	0	1	0	0	0	0	0	0	0	1
470	1	29	1	1	1	1	1	0	0	0	0	0	0	0	0	0	1	0	0	0	0	0	0	0	1
471	0	13	0	0	1	1	1	0	0	0	0	0	0	0	0	0	1	0	1	0	0	0	0	0	2
472	0	4	0	1	1	1	0	0	0	0	0	0	0	0	0	0	1	0	1	0	0	0	0	0	2
473	0	17	0	0	1	1	1	0	0	0	0	0	0	0	0	0	1	0	0	0	0	0	0	0	1
474	0	23	0	1	1	1	1	0	0	0	0	0	0	0	0	0	1	1	1	0	0	0	0	0	3
475	1	27	1	0	1	1	1	0	0	0	0	0	0	0	0	0	1	0	1	0	0	0	0	0	2
476	0	12	0	0	1	1	1	0	0	0	0	0	0	0	0	0	1	0	1	0	0	0	0	0	2
477	0	8	0	0	1	1	0	0	0	0	0	1	0	0	0	0	0	0	0	0	0	0	0	0	1
478	0	16	0	0	1	1	1	0	0	0	1	0	0	0	0	0	1	0	0	0	0	0	0	0	2
479	0	16	0	1	1	1	1	0	0	1	0	0	0	0	0	0	1	0	1	0	0	0	0	0	3
480	0	19	0	1	1	1	1	0	0	1	0	0	0	1	0	0	1	1	1	0	0	0	0	0	5
481	0	9	0	1	1	1	1	0	0	0	0	1	0	1	0	0	1	0	0	0	0	0	0	0	3
482	0	21	0	0	1	1	1	0	0	0	0	0	0	0	0	0	1	0	1	0	0	0	0	0	2
483	1	25	1	0	1	0	0	0	0	0	0	0	1	0	0	0	1	0	0	1	0	0	0	0	3
484	1	25	1	1	1	1	1	0	0	0	0	0	0	0	0	0	1	0	1	0	0	0	0	0	2
485	1	25	1	0	1	1	1	0	0	0	0	0	0	0	0	0	1	0	1	0	0	0	0	0	2
486	0	6	0	1	1	1	1	0	0	0	0	1	0	0	0	0	1	0	1	0	0	0	0	0	3
487	0	11	0	0	1	1	1	0	0	0	0	0	0	0	0	0	1	0	1	0	0	0	0	0	2
488	0	14	0	0	1	1	1	0	0	0	0	0	0	0	0	0	1	0	1	0	0	0	0	0	2
489	1	24	1	1	1	1	1	0	0	0	0	0	0	0	0	0	1	0	1	0	0	0	0	0	2
490	1	24	1	1	1	1	1	0	0	0	0	0	0	0	0	0	1	0	1	0	0	0	0	0	2
491	0	14	0	0	1	1	1	0	0	0	0	0	0	0	0	0	1	0	1	0	0	0	0	0	2
492	0	14	0	0	1	1	1	0	0	0	0	0	0	1	0	0	1	0	1	0	0	0	0	0	3
493	0	3	0	0	1	0	0	0	0	0	0	0	0	0	0	0	1	0	0	0	0	0	0	0	1
494	0	14	0	1	1	1	1	0	0	0	0	0	0	0	0	0	1	0	1	0	0	0	0	0	2
495	0	12	0	0	1	1	1	0	0	1	0	1	0	0	0	0	1	0	1	0	0	0	0	0	4
496	0	7	0	0	1	0	1	0	0	0	0	0	0	0	0	0	1	0	1	0	0	0	0	0	2
497	0	13	0	1	1	1	1	0	0	0	0	0	0	1	0	0	1	0	1	0	0	0	0	0	3
498	0	18	0	1	1	1	1	0	0	0	0	0	0	0	0	0	1	0	0	0	0	0	1	0	2
499	0	5	0	1	1	1	1	0	0	0	1	0	1	1	0	1	1	1	1	0	0	0	1	1	9
500	0	7	0	1	1	0	1	0	0	0	0	0	0	0	0	0	1	0	1	0	0	0	0	0	2
501	1	22	1	0	1	1	1	0	0	1	0	0	0	0	0	1	1	1	1	0	0	0	0	0	5
502	1	22	1	1	1	1	1	0	0	1	0	0	0	1	0	0	1	1	1	0	0	0	0	0	5
503	1	21	1	0	1	0	1	0	0	0	0	0	0	0	0	0	1	0	1	0	0	0	0	0	2
504	1	21	1	1	1	1	1	0	0	0	0	0	0	1	0	0	1	0	1	0	0	0	0	0	3
505	1	21	1	0	1	1	1	0	0	0	0	0	0	0	0	1	1	0	1	0	0	0	0	0	3
506	0	19	0	1	1	1	1	0	0	0	0	1	0	0	0	0	1	1	0	0	0	0	0	0	3
507	1	20	1	0	1	1	1	0	0	0	0	0	0	0	0	0	1	0	1	0	0	0	1	0	3
508	1	20	1	0	1	1	1	0	0	0	0	0	0	0	0	0	1	0	0	0	0	0	0	0	1
509	0	4	0	1	1	1	1	0	0	0	0	0	0	0	0	0	1	0	1	0	0	0	0	0	2
510	1	20	1	0	1	1	1	0	0	1	0	0	0	0	0	0	1	0	1	0	0	0	0	0	3
511	1	20	1	1	1	1	1	0	0	0	0	0	0	0	0	0	1	0	1	0	0	0	0	0	2
512	0	3	0	0	1	0	0	0	0	0	0	0	0	0	0	0	1	0	1	0	0	0	0	0	2
513	0	18	0	0	1	1	1	0	0	0	0	1	0	1	0	1	1	0	1	1	0	0	0	0	6
514	1	19	1	0	1	1	1	0	0	0	0	0	0	0	0	0	1	0	1	0	0	0	0	0	2
515	0	6	0	0	1	1	0	0	0	0	0	0	0	0	0	0	1	0	1	0	0	0	0	0	2
516	0	1	0	1	1	0	0	0	0	0	0	0	0	0	0	0	0	0	0	0	0	1	0	0	1
517	0	10	0	1	1	1	1	0	0	0	0	1	0	0	0	0	0	0	1	0	0	0	1	0	3
518	0	10	0	0	1	1	1	0	0	0	0	0	0	1	0	0	1	0	1	0	0	0	0	0	3
519	0	14	0	0	1	1	1	0	0	0	0	0	0	1	0	0	1	0	1	0	0	0	0	0	3
520	0	11	0	1	1	1	0	0	0	0	0	0	0	0	0	0	1	0	1	1	0	0	0	0	3
521	1	18	1	1	1	1	1	0	0	0	0	0	0	0	0	0	1	0	0	0	0	0	0	0	1
522	0	8	0	1	1	0	1	0	0	0	0	1	0	1	0	0	1	0	1	0	0	0	0	0	4
523	0	12	0	0	1	1	1	0	0	0	1	0	0	0	0	0	1	1	1	1	0	0	1	0	6
524	1	18	1	0	1	1	1	0	0	0	0	0	0	0	0	0	1	0	1	0	0	0	0	0	2
525	0	11	0	0	1	1	1	0	0	0	0	0	0	0	0	0	1	0	1	0	0	0	0	0	2
526	0	12	0	1	1	1	1	0	0	0	0	0	0	0	0	0	1	0	1	0	0	0	0	0	2
527	1	17	1	0	1	1	1	0	0	0	1	0	0	1	0	0	1	0	0	0	0	0	1	0	4
528	0	3	0	1	1	0	0	0	0	0	0	0	0	0	0	0	1	0	1	0	0	0	0	0	2
529	0	13	0	0	1	1	1	0	0	0	0	0	0	0	0	0	1	0	1	0	0	0	0	0	2
530	1	16	1	0	1	1	1	0	0	0	0	0	0	0	0	0	1	0	1	0	0	0	0	0	2
531	0	4	0	0	0	0	0	0	0	1	0	0	0	0	0	0	0	1	0	0	0	0	0	0	2
532	1	16	1	1	1	0	0	0	0	0	0	1	0	1	0	0	1	0	1	0	0	0	1	0	5
533	1	16	1	1	1	0	0	0	0	0	0	0	0	0	0	0	1	0	0	0	0	0	0	0	1
534	0	13	0	0	1	1	1	0	0	0	0	0	0	0	0	0	1	0	1	0	0	0	0	0	2
535	0	3	0	0	1	1	0	0	0	0	0	0	1	0	0	1	1	0	1	0	0	0	0	0	4
536	1	15	1	1	1	1	1	0	0	0	0	1	0	0	0	0	1	0	1	0	0	0	0	0	3
537	0	7	0	0	1	0	0	0	0	0	0	0	0	0	0	0	1	0	1	0	0	0	0	0	2
538	1	15	1	1	1	1	1	0	0	0	0	0	0	0	0	0	1	0	0	0	0	0	0	0	1
539	0	11	0	0	1	1	1	0	0	0	0	1	0	0	0	0	1	0	1	0	0	0	0	0	3
540	1	15	1	0	1	1	1	0	0	0	0	0	0	1	0	0	1	0	1	0	0	0	0	0	3
541	0	9	0	0	1	1	1	0	0	0	0	1	0	1	0	0	1	0	1	0	0	0	1	0	5
542	1	15	1	0	1	1	1	0	0	0	0	1	0	1	0	1	1	0	1	0	0	0	0	0	5
543	N/A	N/A	1	0	1	1	1	0	0	0	0	1	1	0	0	1	1	0	1	1	0	0	0	1	7
544	1	15	1	0	1	1	1	0	1	0	0	1	1	0	1	1	1	1	1	1	0	0	0	1	10
545	1	15	1	0	1	1	1	0	0	0	0	0	0	0	0	0	0	0	1	0	0	0	1	0	2
546	0	11	0	0	1	1	1	0	0	0	0	1	0	0	0	1	1	0	1	0	0	0	0	0	4
547	0	8	0	0	1	1	1	0	0	1	0	0	0	0	0	0	1	0	1	0	0	0	0	0	3
548	0	10	0	0	1	1	1	0	0	0	0	0	0	0	0	0	1	0	1	0	0	0	0	0	2
549	0	13	0	1	1	1	1	0	0	0	0	0	0	0	0	0	1	0	1	0	0	0	0	0	2
550	0	9	0	0	1	1	1	0	0	0	0	0	0	0	0	0	1	0	1	0	0	0	0	0	2
551	0	8	0	1	1	1	1	0	0	1	1	1	0	1	0	0	1	1	1	0	0	0	0	0	7
552	1	13	1	1	1	1	1	0	0	0	0	0	0	0	0	0	1	0	0	0	0	0	0	0	1
553	1	13	1	0	1	1	0	0	0	0	0	0	0	1	0	0	1	0	0	0	0	0	1	0	3
554	N/A	N/A	1	0	1	0	0	0	0	0	0	0	0	1	0	0	1	0	1	0	0	0	0	0	3
555	1	13	1	0	1	1	1	0	0	0	0	0	0	0	0	0	1	0	1	0	0	0	0	0	2
556	1	13	1	0	1	1	1	0	0	0	0	0	0	0	0	0	1	0	1	0	0	0	0	0	2
557	1	13	1	0	1	1	0	0	0	0	0	0	0	0	0	0	1	0	1	0	0	0	0	0	2
558	0	11	0	0	1	0	0	0	0	0	0	0	0	0	0	0	0	0	0	0	0	0	0	0	0
559	0	11	0	0	1	1	1	0	0	1	0	0	0	0	0	0	1	1	1	0	0	0	0	0	4
560	0	8	0	1	1	1	1	0	0	1	0	0	0	0	0	0	1	0	1	0	0	0	0	0	3
561	1	12	1	1	1	1	1	0	0	0	0	0	0	0	0	1	1	0	1	0	0	0	0	0	3
562	1	12	1	0	1	1	1	0	0	0	0	0	0	0	0	0	1	0	1	0	0	0	0	0	2
563	1	11	1	0	1	1	1	0	0	0	0	0	0	0	0	0	1	0	1	0	0	0	0	0	2
564	1	11	1	1	1	1	1	0	0	0	0	0	0	0	0	0	1	0	0	0	0	0	0	0	1
565	1	11	1	0	1	1	1	0	0	1	0	1	1	1	0	1	1	1	1	0	0	0	0	1	9
566	1	11	1	0	1	1	1	0	0	0	1	1	0	0	0	0	1	0	0	0	0	0	0	0	3
567	1	11	1	0	1	1	1	0	0	0	0	0	0	0	0	0	1	0	1	0	0	0	0	0	2
568	1	11	1	0	1	1	1	0	0	1	0	1	1	0	0	1	1	0	1	0	0	0	1	0	7
569	1	11	1	0	1	1	1	0	0	0	0	0	0	1	0	0	1	0	1	0	0	0	0	0	3
570	1	11	1	0	1	1	1	0	0	0	0	0	0	0	0	0	1	0	1	0	0	0	0	0	2
571	1	10	1	1	1	1	1	0	0	0	0	0	0	0	0	0	1	0	1	0	0	0	0	0	2
572	N/A	N/A	1	1	1	0	0	0	0	0	0	0	0	0	0	0	1	0	0	0	0	0	0	0	1
573	1	10	1	0	1	1	1	0	0	0	0	0	0	0	0	0	1	0	1	0	0	0	0	0	2
574	1	10	1	0	1	1	1	0	0	0	0	0	0	0	0	0	1	0	1	0	0	0	0	0	2
575	0	0	0	1	1	0	0	0	0	0	0	0	0	0	0	0	1	0	1	0	0	0	0	0	2
576	1	10	1	0	1	1	1	0	0	0	0	0	0	0	0	0	1	0	1	0	0	0	0	0	2
577	1	10	1	1	1	1	1	0	0	0	0	0	0	0	0	0	1	0	1	0	0	0	0	0	2
578	1	10	1	0	1	1	1	0	0	0	0	0	0	0	0	0	1	0	1	0	0	0	0	0	2
579	1	10	1	1	1	1	0	0	0	0	0	0	0	0	0	0	1	0	1	0	0	0	0	0	2
580	0	4	0	0	1	1	1	0	0	0	0	0	0	0	0	0	1	1	1	0	0	0	0	0	3
581	1	9	1	1	1	1	1	0	0	0	1	1	0	0	0	0	1	0	1	1	0	0	0	0	5
582	1	9	1	0	0	0	0	0	0	0	0	0	0	0	0	0	1	0	0	0	0	0	0	0	1
583	1	9	1	0	1	1	1	0	0	0	0	0	0	0	0	0	1	0	1	0	0	0	0	0	2
584	N/A	N/A	1	0	0	1	1	0	0	0	0	0	0	0	0	0	1	0	0	0	0	0	0	0	1
585	1	9	1	0	1	1	1	0	0	0	0	1	0	0	0	1	0	1	1	1	0	0	0	1	6
586	1	9	1	0	1	1	1	0	0	0	0	0	0	0	0	0	1	0	1	0	0	0	1	0	3
587	1	9	1	1	0	0	1	0	0	0	0	0	0	0	0	0	1	0	0	0	0	0	0	0	1
588	1	8	1	1	1	1	1	0	0	0	0	0	0	0	0	0	1	0	1	0	0	0	0	0	2
589	1	8	1	0	1	1	1	0	0	0	0	0	0	0	0	0	1	0	1	0	0	0	0	0	2
590	1	8	1	1	1	0	1	0	0	0	0	0	0	0	0	0	1	0	1	0	0	0	0	0	2
591	1	8	1	0	1	1	1	0	0	0	1	0	0	0	0	0	1	1	1	0	0	0	0	0	4
592	1	8	1	0	1	1	1	0	0	0	0	0	0	1	0	0	1	0	1	0	0	0	0	0	3
593	1	8	1	0	1	1	0	0	0	0	0	1	0	0	0	0	1	0	1	1	0	0	0	0	4
594	1	8	1	1	1	1	1	0	0	0	0	0	0	0	0	0	1	0	1	0	0	0	0	0	2
595	1	8	1	0	1	1	1	0	0	0	0	0	0	0	0	0	1	0	1	0	0	0	0	0	2
596	1	8	1	0	1	0	1	0	0	0	0	0	0	0	0	0	1	0	1	0	0	0	0	0	2
597	1	8	1	0	1	0	1	0	0	0	0	1	0	0	0	0	1	0	1	0	0	0	0	0	3
598	1	7	1	1	1	1	1	0	0	0	0	0	0	0	0	0	1	0	1	0	0	0	0	0	2
599	1	7	1	0	1	0	1	0	0	0	0	0	0	0	0	0	1	0	1	0	0	0	0	0	2
600	1	7	1	1	1	1	1	0	0	0	0	0	0	0	0	0	1	0	1	0	0	0	0	0	2
601	0	1	0	1	0	0	0	0	0	0	0	0	0	0	0	0	0	0	0	0	0	0	0	0	0
602	0	4	0	0	1	1	1	0	0	0	0	0	0	0	0	0	1	1	1	0	0	0	0	0	3
603	1	6	1	1	1	0	0	0	0	0	0	0	0	0	0	0	1	0	1	0	0	0	0	0	2
604	1	6	1	0	1	1	1	0	0	0	0	0	0	1	0	0	1	0	1	0	0	0	0	0	3
605	1	6	1	1	1	1	1	0	0	0	1	0	0	0	0	0	1	0	1	0	0	0	0	0	3
606	1	6	1	1	1	0	1	0	0	0	0	0	0	0	0	0	1	0	1	0	0	0	0	0	2
607	1	6	1	1	1	1	1	0	0	0	0	0	0	0	0	0	1	0	0	0	0	0	0	0	1
608	1	6	1	0	1	0	0	0	0	0	0	1	0	0	0	0	1	0	1	0	0	0	0	0	3
609	1	5	1	0	1	1	1	0	0	0	0	0	0	0	0	0	1	0	1	0	0	0	0	0	2
610	1	5	1	0	1	0	1	0	0	0	0	0	0	0	0	0	1	0	1	0	0	0	0	0	2
611	1	5	1	0	1	0	1	0	0	0	0	0	0	0	0	0	1	0	1	0	0	0	0	0	2
612	1	5	1	1	1	1	1	0	0	0	0	0	0	1	0	0	1	0	0	0	0	0	0	0	2
613	1	5	1	0	1	0	1	0	0	0	0	1	0	0	0	0	1	0	1	0	0	0	0	0	3
614	1	5	1	1	1	1	1	0	0	0	0	0	0	1	0	0	1	0	1	0	0	0	0	0	3
615	1	5	1	0	1	0	1	0	0	0	0	0	0	0	0	0	1	0	1	0	0	0	0	0	2
616	0	1	0	0	1	0	0	0	0	0	0	1	1	0	0	1	1	1	1	0	0	0	0	1	7
617	1	4	1	0	1	0	1	0	0	0	0	0	0	0	0	0	1	0	1	0	0	0	0	0	2
618	1	4	1	0	1	1	1	0	0	0	0	1	1	0	0	1	1	1	1	1	1	0	0	1	9
619	1	4	1	1	1	0	1	0	0	0	0	0	0	0	0	0	1	0	0	0	0	0	0	0	1
620	1	4	1	0	0	0	0	0	0	0	0	0	1	0	0	0	1	0	1	0	0	0	0	0	3
621	1	4	1	1	1	0	1	0	0	0	0	0	0	0	0	0	1	0	1	0	0	0	0	0	2
622	1	4	1	1	1	0	1	0	0	0	0	0	0	0	0	0	1	0	0	0	0	0	0	0	1
623	1	3	1	0	1	0	1	0	0	0	0	0	0	0	0	0	1	0	1	0	0	0	0	0	2
624	1	2	1	0	1	0	0	0	0	0	0	0	0	0	0	0	1	0	1	0	0	0	0	0	2
625	1	2	1	0	1	0	0	0	0	0	0	0	0	0	0	0	1	0	1	0	0	0	0	0	2
626	1	2	1	0	1	0	0	0	0	0	0	0	0	0	0	0	1	0	1	0	0	0	0	0	2
627	1	2	1	1	1	0	0	0	0	0	0	0	0	0	0	0	1	0	0	0	0	0	0	0	1
628	1	2	1	0	1	0	1	0	0	0	0	0	0	1	0	0	1	0	0	0	0	0	1	0	3
