# Supplementary material for: Effect of anti-epileptic drugs on the survival of patients with glioblastoma multiforme: A retrospective, single-center study
Source: PLoS One. 2019 Dec 2;14(12):e0225599. doi: 10.1371/journal.pone.0225599 (PMC6886804; doi:10.1371/journal.pone.0225599)
Supplement: S2 File — (ZIP) [file pone.0225599.s002.zip]

Archive with 2 entries (2 files):
- Levetiracetam survival curves.spv
- Valproic acid survival curves.spv
